# Supplementary material for: Operational Modal Analysis of Near-Infrared Spectroscopy Measure of 2-Month Exercise Intervention Effects in Sedentary Older Adults with Diabetes and Cognitive Impairment
Source: Brain Sci. 2023 Jul 20;13(7):1099. doi: 10.3390/brainsci13071099 (PMC10377417; doi:10.3390/brainsci13071099)
Supplement: Supplementary file 1 [file brainsci-13-01099-s001.zip]

Archive with 1 entries (1 files):
- brainsci-2473557-SI.pdf
